# Supplementary material for: Increased Walking Speed Reduces Hospitalization Rates in Patients with Cardiovascular Disease During Exercise-Based Secondary Prevention
Source: J Clin Med. 2025 Jun 27;14(13):4583. doi: 10.3390/jcm14134583 (PMC12249556; doi:10.3390/jcm14134583)
Supplement: Supplementary file 1 [file jcm-14-04583-s001.zip]

Archive with 1 entries (1 files):
- jcm-3697714-supplementary.pdf
